# Supplementary material for: Associating the biomarkers of ocular blood flow with lamina cribrosa parameters in normotensive glaucoma suspects. Comparison to glaucoma patients and healthy controls
Source: PLoS One. 2021 Mar 23;16(3):e0248851. doi: 10.1371/journal.pone.0248851 (PMC7987161; doi:10.1371/journal.pone.0248851)
Supplement: S1 File — (XLSX) [file pone.0248851.s001.xlsx]

## Sheet: DATA
Subject ID	Group	Age	Gender	CCT	IOP	VF MD	VF PSD	Disc Area	Rim Area	Rim Volume	Av RNFL	TS RNFL	T RNFL	TI RNFL	NS RNFL	N RNFL	NI RNFL	LCD	LCDD	LCSI	LCSI_H	Systolic BP	Diastolic BP	MAP	MOPP	Hypertension	OA PSV	OA EDV	OA MV	OA PI	OA RI	OA FLOW	CRA PSV	CRA EDV	CRA MV	CRA PI	CRA RI	CRA FLOW	PCA_N PSV	PCA_N EDV	PCA_N MV	PCA_N PI	PCA_N RI	PCA_N FLOW	PCA_T PSV	PCA_T EDV	PCA_T MV	PCA_T PI	PCA_T RI
H01	Healthy	62	F	602	15	-0.19	1.32	2.39	1.59	0.46	98	149	79	140	98	85	93	592.534	194.5	0.452985	-0.227799	115	72	86.3333	47.5556	0	32.2	11.9	20.5	0.986	0.629	848	10.1	4.9	7.2	0.723	0.513	764	10.6	3.9	7.3	0.918	0.634	715	13.5	3.9	7.7	1.254	0.712
H02	Healthy	71	M	590	20	0.32	1.53	2.35	1.57	0.44	95	148	76	127	106	65	98	416.05	201.811	0.451491	-0.480781	153	89	110.333	60.2222	1	48.5	11.4	22.1	1.68	0.765	944	15.3	2.9	7.3	1.713	0.814	944	15.8	4.7	8.2	1.365	0.705	962	11.7	2.1	7.2	1.339	0.822
H03	Healthy	61	F	665	18	0.6	1.76	2.98	1.64	0.36	98	120	93	156	71	65	120	301.56	140.92	0.47639	-0.463684	126	82	96.6667	52.4444	0	50.7	10.6	24.4	1.649	0.791	848	14	3.7	7.3	1.402	0.733	842	13.4	4	7.5	1.24	0.698	818	20.5	7.2	12.4	1.079	0.652
H04	Healthy	62	F	567	14	-2.53	2.39	1.78	1.59	0.52	103	127	75	171	114	72	119	442.805	205.285	0.441799	-0.480486	150	71	97.3333	55.5556	1	27.2	4.2	12.3	1.87	0.848	1020	16.1	3.6	6.8	1.835	0.774	1170	12.2	1.8	7	1.48	0.851	980	11.2	2.9	5.8	1.439	0.744
H05	Healthy	61	M	604	19	-1.86	1.87	2.1	1.26	0.26	98	147	69	143	117	73	92	574.557	224.876	0.256705	0.143948	148	97	114	63.3333	1	42.5	10.9	20.7	1.532	0.744	854	17.4	4.9	10.1	1.233	0.716	739	9.6	2.9	6	1.117	0.703	764	14	4.2	7.4	1.325	0.704
H06	Healthy	69	F	526	12	0.01	1.18	2.48	1.7	0.53	109	146	77	163	121	95	100	675.347	251.809	0.441547	-0.474133	143	76	98.3333	57.5556	1	32.7	6.5	15.1	1.73	0.802	926	17.6	3.6	9.5	1.479	0.794	818	11.4	4.4	6.3	1.109	0.614	962	19.7	4.4	10.1	1.52	0.776
H07	Healthy	53	F	537	14	-0.75	1.13	2.14	1.43	0.3	91	124	59	184	73	62	109	396.802	114.774	0.457442	-0.48481	161	97	118.333	69.5556	1	38.7	14.3	24	1.017	0.631	998	13.7	3.6	8.3	1.216	0.736	842	14.3	3.9	8.3	1.249	0.727	812	13.2	4.2	8.1	1.121	0.686
H08	Healthy	61	M	526	16	-1.2	2.03	2.82	1.78	0.5	105	168	60	131	126	87	118	413.223	176.75	0.372756	-0.424324	130	95	106.667	60.4444	0	41	12.2	26.7	1.078	0.703	872	12.5	5.2	8.1	0.9	0.583	1090	10.1	4.7	7.5	0.724	0.538	830	8.3	3.9	6.3	0.695	0.531
H09	Healthy	47	M	576	18	-1.62	1.68	2.55	1.3	0.26	99	143	71	138	104	64	138	652.167	175.09	0.208632	-0.244853	147	93	111	62	0	28.5	6	12.8	1.757	0.791	613	11.4	4.4	6.8	1.027	0.614	661	10.1	5.4	7.9	0.591	0.462	637	10.4	5.4	7.7	0.638	0.475
H10	Healthy	60	F	577	17	0.65	1.2	1.96	1.18	0.27	80	108	66	119	70	58	94	510	210	0.2866	0.5258	116	69	84.6667	45.1111	0	26.7	6.2	13.4	1.534	0.767	950	8.6	2.9	5.3	1.086	0.667	721	13.7	4.2	9	1.07	0.698	860	11.9	1.8	7.4	1.369	0.848
H11	Healthy	67	M	522	15	-2.03	2.95	1.8	1.47	0.46	97	143	73	148	117	85	93	444.885	173.342	0.443901	-0.339197	129	81	97	54.6667	1	33.4	8.1	16	1.58	0.756	962	14.5	3.9	8.2	1.293	0.723	968	14.1	4.5	8.1	1.18	0.679	932	12.7	4.8	7.9	1.004	0.625
H12	Healthy	65	M	577	18	-1.77	1.43	2.77	1.68	0.4	97	138	54	108	128	86	119	574.397	269.847	0.457621	-0.472631	149	86	107	59.3333	0	39.2	8	16.5	1.887	0.795	613	11.4	2.3	6.4	1.412	0.795	55	16.9	4.4	9.3	1.337	0.738	607	17.9	2.6	9.2	1.664	0.855
H13	Healthy	74	M	522	14	-1.03	2.52	2.49	1.61	0.38	99	173	63	129	111	55	140	633.41	336.897	0.452657	0.0263417	138	86	103.333	59.5556	1	38.4	10.1	20	1.416	0.736	758	15.8	4.9	9	1.214	0.689	709	14	6.2	10.4	0.746	0.556	493	17.4	6.5	10.4	1.043	0.627
H14	Healthy	44	M	535	16	-1.31	1.83	2.56	1.58	0.37	98	134	74	148	107	62	124	722.646	235.173	0.46309	-0.366683	117	75	89	48.6667	1	43.1	14.3	24.4	1.178	0.669	739	11.9	2.9	6.7	1.35	0.761	764	10.9	3.9	7.7	0.906	0.643	691	11.2	4.2	6.3	1.106	0.628
H15	Healthy	48	F	606	18	0.25	1.22	2.65	1.64	0.34	90	125	66	142	80	72	98	518.366	217.589	0.395048	0.153295	141	96	111	62	0	41.2	11.2	19	1.58	0.73	848	9.9	4.9	6.2	0.792	0.5	715	11.2	4.7	8	0.815	0.581	745	12.7	6.2	8.6	0.754	0.51
H16	Healthy	44	F	558	21	-1.84	1.44	2.03	1.41	0.29	105	149	82	131	108	84	124	761.914	164.748	0.459721	-0.482091	148	91	110	59.3333	0	23.9	6	13.2	1.351	0.75	637	16.1	5.4	9.1	1.163	0.661	643	15.6	8	10.9	0.692	0.483	770	14.5	7.8	10.9	0.621	0.464
H17	Healthy	72	F	573	18	1.15	1.64	1.86	1.21	0.24	92	120	61	137	93	78	105	510.643	208.016	0.446175	-0.466948	160	80	106.667	59.1111	0	50.3	11.7	26.1	1.481	0.768	914	16.1	3.9	6.7	1.83	0.758	866	12.7	2.6	7.8	1.301	0.796	752	10.9	3.1	6.6	1.184	0.714
H18	Healthy	64	F	682	20	-0.93	1.58	1.73	1.44	0.33	96	138	72	136	110	66	113	545.406	268.14	0.413124	-0.446642	117	72	87	44.6667	0	35	6.2	15.3	1.882	0.822	884	13	3.9	7.5	1.204	0.7	962	13	3.1	7.3	1.348	0.76	938	10.9	2.1	5.9	1.487	0.81
H19	Healthy	70	M	559	16	1.29	1.45	2.16	1.26	0.39	86	122	57	119	118	58	98	528.896	132.095	0.358715	-0.244317	157	85	109	62	1	43.1	7.5	20.2	1.76	0.825	1070	14.8	4.7	8.5	1.187	0.684	962	16.9	4.7	9.8	1.246	0.723	1020	13.7	2.1	7.7	1.521	0.849
H20	Healthy	71	F	528	17	-1.49	2.31	2.27	1.64	0.37	95	146	69	129	101	69	111	402.72	279.924	0.414906	-0.486605	127	84	98.3333	54.2222	0	29.8	7.8	16.7	1.323	0.739	902	17.4	4.7	9	1.409	0.731	920	14.5	3.6	8.3	1.316	0.75	866	14.5	3.6	8.1	1.352	0.75
H21	Healthy	72	F	582	14	-1.09	1.67	2.38	1.8	0.62	104	118	69	132	134	86	135	598.502	213.119	0.16588	0.579585	157	87	110.333	64.2222	0	26.5	6.5	12.2	1.64	0.755	884	13.5	4.2	6.7	1.397	0.692	800	14.3	6	8.7	0.951	0.582	806	16.9	6.2	10.5	1.008	0.631
H22	Healthy	65	M	522	19	0.03	1.85	1.88	1.35	0.39	102	142	75	145	125	80	95	481.227	284.574	0.466243	-0.48096	140	84	102.667	55.7778	0	44.6	8	22.7	1.609	0.82	872	10.7	2.3	6.6	1.256	0.78	794	12	2.6	5.3	1.776	0.783	896	11.7	2.6	6.4	1.411	0.778
H23	Healthy	67	F	537	18	0.09	1.15	2.62	1.72	0.4	127	148	76	166	190	96	165	586.719	308.491	0.4629	-0.447842	163	71	101.667	55.7778	0	37.4	8.8	20	1.427	0.764	782	18.7	4.4	9.9	1.44	0.764	739	14.7	6.5	9.6	0.847	0.558	316	16.6	1.3	7.8	1.951	0.922
H24	Healthy	71	F	576	14	-1.24	1.94	2.32	1.47	0.31	89	114	70	147	80	63	105	596.421	274.872	0.435602	-0.490719	134	91	105.333	60.8889	0	42.6	10.4	22.7	1.422	0.756	920	14.1	4.3	8.2	1.184	0.692	896	10	4.1	7	0.857	0.595	806	10.3	4.2	7.3	0.85	0.597
H25	Healthy	59	F	555	16	-1.28	1.88	1.95	1.43	0.31	100	116	52	136	128	103	112	483.186	170.672	0.490891	-0.358868	111	83	92.3333	50.8889	0	47.6	10.9	25.4	1.447	0.771	896	15	4.4	8.7	1.222	0.707	902	15.6	3.6	8.9	1.336	0.767	878	18.2	3.9	9.9	1.447	0.786
H26	Healthy	65	M	551	20	0.84	1.23	2.4	1.51	0.57	95	137	72	149	91	70	103	550.122	216.025	0.170378	-0.0556954	137	72	93.6667	49.1111	1	49.2	13.5	27.3	1.304	0.725	1010	12.7	3.8	5.5	1.62	0.702	1010	14	3.3	6.5	1.654	0.762	998	9.4	3.6	5.4	1.064	0.619
H27	Healthy	49	M	584	15	0.64	1.25	1.83	1.69	0.37	90	127	57	112	103	78	123	417.678	136.686	0.252378	0.618264	115	78	90.3333	50.2222	1	26.2	6.7	14.1	1.385	0.743	926	14	3.1	7.2	1.507	0.778	878	9.1	3.4	6.1	0.932	0.629	878	18.7	3.1	7.3	2.147	0.833
H28	Healthy	50	F	593	17	-0.24	1.62	1.73	1.41	0.55	106	137	75	155	145	71	122	398.063	238.475	0.42327	-0.472299	123	76	91.6667	49.7778	0	24.1	6	13.1	1.391	0.753	733	14.8	4.7	8.2	1.233	0.684	715	18.2	3.7	11.7	0.93	0.6	745	16.3	3.7	11.7	0.774	0.556
H29	Healthy	65	M	539	21	-0.88	1.81	1.79	1.32	0.29	89	136	73	126	93	59	88	639.61	233.507	0.405057	-0.484934	141	88	105.667	56.4444	0	39.9	7	16.5	1.995	0.825	800	12.8	3.5	8.2	1.147	0.729	565	15.9	3.4	7.5	1.66	0.783	812	11.2	3.7	7.6	0.982	0.667
H30	Healthy	67	F	510	15	-0.6	1.52	2.05	1.47	0.44	95	122	95	147	98	61	83	500.262	313.385	0.388825	-0.395988	138	96	110	63.3333	0	38.9	8.3	17.8	1.721	0.787	1010	10.6	3.6	6.4	1.102	0.659	932	8.6	1.6	5.3	1.322	0.818	848	11.2	3.6	5.4	1.4	0.674
H31	Healthy	67	F	518	16	-0.54	1.71	1.69	1.32	0.39	100	142	100	164	91	62	83	432.156	221.417	0.47875	-0.416664	184	119	140.667	83.1111	1	30.3	4.3	12.9	2.022	0.857	661	11.7	3.7	8.4	0.955	0.682	541	10.6	2.7	7.3	1.094	0.75	487	10.9	4	7.5	0.928	0.634
H32	Healthy	49	F	494	21	0.38	1.48	2.01	1.71	0.33	88	129	62	132	90	68	92	474.844	199.56	0.179709	0.169355	127	76	93	48	0	27.5	6.2	14.9	1.429	0.774	902	16.6	4.2	8.8	1.412	0.75	896	11.2	4.4	7.2	0.933	0.605	836	15.8	5.2	9.4	1.137	0.672
H33	Healthy	68	F	517	23	-1.04	1.9	2	1.76	0.56	83	123	56	143	95	56	81	499.174	318.384	0.267241	0.0492656	144	93	110	58	0	41.9	7.4	17.5	1.967	0.824	727	20	2.9	8.9	1.919	0.857	739	11.9	3.1	6.7	1.325	0.739	752	14	4.4	8.3	1.158	0.685
H34	Healthy	70	F	577	15	-0.12	1.53	2.7	2.03	0.55	93	138	77	135	110	61	82	677.665	324.274	0.437031	-0.463772	173	86	115	66.6667	1	43.1	8.3	21.7	1.604	0.807	872	18.2	3.4	10	1.475	0.814	673	14	3.1	7.6	1.432	0.778	782	20.2	3.6	10.6	1.572	0.821
H35	Healthy	81	M	545	18	0.33	1.56	2.89	1.56	0.39	104	166	80	155	97	66	125	435.648	202.174	0.272091	0.51593	140	70	93.3333	50.2222	0	38.1	3.4	13.4	2.59	0.912	896	9.6	2.9	5.5	1.218	0.703	842	13.2	2.3	8	1.366	0.824	721	10.4	4.2	6.4	0.971	0.6
H36	Healthy	67	F	632	18	-1.64	1.89	2.2	1.93	0.45	96	127	62	119	122	73	124	657.576	338.854	0.40604	-0.433105	170	105	126.667	72.4444	0	29.6	9.6	17.1	1.165	0.675	908	16.1	4.4	8.7	1.34	0.726	854	13.5	7.3	9.7	0.643	0.462	343	15	6	9.4	0.969	0.603
H37	Healthy	50	M	533	14	0.41	1.33	2.24	1.96	0.47	108	132	99	179	78	85	108	700.669	299.593	0.465554	0.0485674	146	97	113.333	66.2222	0	34.2	7.8	16.5	1.6	0.773	824	16.6	6	10.1	1.054	0.641	824	13.9	7.9	10.5	0.576	0.435	261	13.2	3.1	9	1.124	0.765
H38	Healthy	54	F	590	21	-0.22	1.47	2.1	1.44	0.22	108	155	79	159	98	89	115	531.556	269.898	0.264972	-0.231206	140	82	101.333	53.5556	0	48.5	13.7	28.1	1.239	0.717	890	13.5	6.7	7.8	0.862	0.5	944	10.9	3.6	6.4	1.142	0.667	776	18.4	6.5	10.7	1.118	0.648
H39	Healthy	66	F	543	18	0.03	1.87	1.91	1.79	0.54	106	139	73	172	90	94	110	643.399	296.521	0.403973	-0.352624	130	78	95.3333	51.5556	0	24.6	6.2	12.3	1.491	0.747	794	17.6	5.2	10.6	1.173	0.706	824	13.2	5.4	9	0.865	0.588	745	15.6	5.4	9.8	1.036	0.65
H40	Healthy	71	F	509	11	0.41	1.18	3.54	2.37	0.46	109	170	64	148	139	77	128	291.381	148.025	0.320682	-0.440276	135	90	105	62.6667	1	29.1	8	15.6	1.348	0.723	860	12.2	2.1	7	1.437	0.83	788	9.1	2.9	6	1.034	0.686	794	10.6	3.1	6.4	1.169	0.707
H41	Healthy	62	F	544	20	0.39	1.3	2.02	1.52	0.39	99	143	71	132	117	81	95	491.987	241.074	0.417226	-0.400308	148	103	118	65.3333	0	33.7	8	15.4	1.672	0.762	770	17.6	4.2	9.8	1.381	0.765	739	17.9	3.9	9.6	1.455	0.783	788	19.7	5.4	10.8	1.319	0.724
H42	Healthy	63	M	612	18	-1.11	1.62	1.83	1.72	0.5	86	121	70	130	84	61	87	600.83	271.939	0.438963	-0.391233	129	74	92.3333	49.5556	1	29.3	4.5	12	2.061	0.847	920	10.7	2.1	4.3	2.018	0.8	854	13.1	2.5	5.1	2.064	0.806	914	10.3	2.9	5	1.47	0.717
H43	Healthy	66	F	600	16	-0.98	2.41	1.88	1.59	0.58	91	133	73	135	95	70	79	439.716	207.765	0.425289	-0.185215	132	84	100	56	0	20	6.5	11.2	1.204	0.675	1110	15.6	4.4	8.6	1.3	0.717	1020	12.5	3.4	7	1.306	0.729	944	17.4	6	9.8	1.161	0.657
H44	Healthy	64	M	676	26	-1.09	1.48	2.12	1.36	0.42	103	145	80	149	110	68	129	492.203	185.83	0.444843	-0.383284	132	87	102	50.6667	0	49	13.5	24.5	1.453	0.725	956	10.9	3.6	5.7	1.284	0.667	926	12.7	5.4	8.7	0.839	0.571	1020	19.2	6.2	10.3	1.264	0.676
H45	Healthy	67	F	571	20	1.52	1.2	1.9	1.42	0.35	103	157	74	152	119	74	103	578.567	253.189	0.424697	-0.357292	131	77	95	50	0	49.3	8.8	22.9	1.765	0.821	926	13.5	3.9	7.1	1.357	0.712	908	12.7	4.4	7.8	1.064	0.653	938	13.2	5.2	8	1.004	0.608
H46	Healthy	80	F	534	20	-2.08	2.82	2.23	1.77	0.52	92	120	78	159	104	65	68	523.588	206.629	0.422518	-0.490919	157	73	101	54	1	36.3	6.5	18.9	1.582	0.821	794	15.8	2.9	7.3	1.1784	0.82	1610	21	3.6	9.6	1.807	0.827	697	21	3.6	9.6	1.807	0.827
H47	Healthy	62	M	551	11	0.69	1.2	2.37	2.06	0.58	95	129	55	137	86	76	144	443.257	155.133	0.420855	-0.489648	131	90	103.667	61.7778	0	44.9	14.8	26.4	1.141	0.671	739	14.5	3.6	7.6	1.441	0.75	679	10.4	3.1	5.7	1.265	0.7	673	10.6	3.6	6.9	1.01	0.659
H48	Healthy	61	F	523	17	-1.47	2.66	2	1.37	0.28	85	119	62	139	80	64	92	536.347	160.571	0.429299	-0.492196	137	83	101	56	0	30.1	8	15.2	1.454	0.733	932	17.4	5.7	10.4	1.126	0.672	812	16.6	5.2	9.7	1.18	0.688	938	13.2	4.2	7.8	1.159	0.686
H49	Healthy	69	F	588	18	-0.13	1.54	3.22	3.22	0.82	88	127	73	148	96	50	86	229.328	191.615	0.449612	-0.481191	155	85	108.333	60.2222	0	43.1	6.5	18.4	1.99	0.849	607	16.1	5.2	9.5	1.144	0.677	637	13	4.4	7.4	1.156	0.66	709	13.7	5.2	8.5	1.01	0.623
H50	Healthy	71	F	499	16	0.62	1.78	2.67	1.72	0.56	101	131	88	188	88	62	141	483.028	213.776	0.384055	-0.235572	144	88	106.667	60.4444	0	30.6	7.6	15.7	1.468	0.752	836	10.9	4.2	6.5	1.015	0.61	794	13.5	5.6	7.9	1.008	0.588	770	13.3	4.2	7.4	1.226	0.68
H51	Healthy	73	F	558	12	-1.5	2.56	2.66	1.67	0.6	92	128	73	128	90	73	100	529.476	261.59	0.308454	-0.317543	176	107	130	78.6667	0	27.2	6.8	14.4	1.418	0.75	1000	16.9	5.7	9.5	1.169	0.662	1000	14.1	5.4	9	0.971	0.62	812	18.4	7.4	11.3	0.973	0.6
H52	Healthy	63	M	560	15	-0.43	1.71	1.7	1.28	0.39	88	130	67	137	102	63	80	505.058	216.065	0.440728	-0.455859	158	90	112.667	65.1111	0	30.3	6.5	14.7	1.624	0.786	980	10.6	2.9	6	1.298	0.732	860	10.1	3.4	5.8	1.17	0.667	992	11.9	4.9	7.6	0.918	0.587
H53	Healthy	67	F	515	14	-0.32	1.38	2.07	1.42	0.38	93	121	59	148	94	76	109	585.425	307.444	0.415372	-0.324611	140	88	105.333	60.8889	0	27.8	4.9	11.7	1.955	0.822	770	9.9	4.7	6.5	0.804	0.526	758	7.3	1.6	4.7	1.203	0.786	613	11.7	4.2	7.3	1.036	0.644
H54	Healthy	46	M	540	22	-0.96	1.37	2.48	1.47	0.44	85	130	65	143	99	50	81	612.299	192.058	0.481718	-0.142164	142	92	108.667	57.7778	0	31.4	7.3	14.4	1.673	0.769	824	12.2	3.4	5.5	1.605	0.723	914	9.6	4.4	6.1	0.85	0.541	788	8.8	2.3	5.6	1.149	0.735
H55	Healthy	75	M	549	17	-0.28	1.51	2.21	1.67	0.52	89	134	55	132	76	70	121	490.676	249.908	0.379967	-0.2823	167	91	116.333	66.2222	1	21	3.4	9.5	1.855	0.84	842	14.8	1.6	7.4	1.783	0.895	794	13.7	2.1	7.5	1.563	0.849	836	14.3	2.6	6.9	1.684	0.818
H56	Healthy	76	F	580	16	-0.08	1.51	2.97	2.14	0.58	118	172	75	173	161	84	120	650.114	188.646	0.253074	-0.208889	154	92	112.667	64.4444	1	35.3	8.6	17.3	1.542	0.757	854	17.9	4.8	11.6	1.134	0.734	421	13.7	4.4	8.6	1.081	0.679	854	11.7	5.4	8.1	0.771	0.533
H57	Healthy	65	F	583	17	2.08	1.14	2.11	1.65	0.34	106	141	73	148	102	86	140	651.631	271.75	0.418728	-0.48301	126	71	89.3333	48.2222	0	23.9	5.2	12	1.553	0.783	800	13	4.7	7.5	1.111	0.64	619	13.2	4.4	8.4	1.044	0.667	782	15.3	4.4	8.6	1.272	0.712
H58	Healthy	65	F	556	19	0.93	1.06	2.24	1.69	0.48	89	116	54	110	118	75	112	863.182	152.523	-0.133976	-0.109412	146	82	103.333	56.2222	0	29.6	8.3	16.9	1.259	0.719	1000	13.7	2.6	7.4	1.508	0.811	830	14.3	5.7	8.7	0.987	0.6	932	15.6	3.1	8.4	1.483	0.8
H59	Healthy	56	F	600	18	-1.34	1.62	2.77	1.57	0.5	101	133	74	143	102	74	131	436.538	128.35	0.29771	0.536521	172	101	124.667	71.1111	0	39.2	9.1	21.7	1.39	0.768	758	15.3	4.8	9	1.178	0.685	703	12.2	4.5	8.2	0.931	0.628	637	13.9	4.3	8.8	1.101	0.694
H60	Healthy	78	F	540	12	0.34	1.49	2.46	1.65	0.62	98	149	66	147	106	68	115	427.117	174.362	0.0776721	-0.203792	117	84	95	55.3333	0	40.7	4.2	16.3	2.239	0.898	974	12.7	4.2	6.9	1.248	0.673	884	13.5	2.6	6.7	1.615	0.808	938	15.6	4.4	7.9	1.418	0.717
H61	Healthy	74	F	568	21	-0.08	1.55	1.66	1.12	0.44	85	117	59	120	104	58	108	532.475	211.073	0.448437	-0.0744395	173	105	127.667	71.1111	1	30.3	4.7	13.9	1.853	0.846	938	19.2	3.6	9.3	1.679	0.811	667	17.4	6.2	10.5	1.06	0.642	764	21	5.7	11.3	1.349	0.728
H62	Healthy	74	F	558	15	-1.09	1.28	2.19	1.64	0.51	99	143	73	159	91	81	89	738.793	387.088	0.186145	0.529357	171	88	115.667	67.1111	0	31.1	3.9	12.2	2.227	0.875	950	19.2	4.7	10	1.459	0.757	878	14.3	4.7	8.2	1.178	0.673	842	15.8	6.7	10.2	0.89	0.574
H63	Healthy	73	F	534	15	-1.34	2.11	2.11	1.5	0.49	87	135	62	134	81	59	99	697.284	231.05	0.449058	-0.461464	130	82	98	55.3333	1	39.2	14	23.7	1.063	0.642	812	16.9	4.4	8.7	1.423	0.738	782	10.1	2.6	6.1	1.23	0.744	764	19.5	4.4	10.4	1.442	0.773
H64	Healthy	75	F	600	20	-0.7	1.59	1.79	1.35	0.41	92	130	61	133	103	76	90	457.386	222.501	0.265255	0.568526	160	82	108	58.6667	1	36.8	7.4	16.5	1.781	0.8	733	13	4.8	8.2	0.998	0.63	541	9.9	3.7	7	0.89	0.629	559	17.5	4.2	8.7	1.527	0.758
H65	Healthy	79	M	564	20	2.06	1.37	1.83	1.25	0.25	97	124	56	110	102	93	141	517.262	216.763	0.278239	0.523582	154	99	117.333	64.8889	0	30.1	5.4	11.6	2.119	0.819	932	18.5	3.9	8.1	1.801	0.789	884	18.2	3.9	8.4	1.704	0.786	854	13	3.6	7.8	1.197	0.72
H66	Healthy	74	F	624	22	0.53	1.58	2.39	1.97	0.5	97	115	75	139	103	76	119	680.326	266.781	0.450907	0.257893	169	84	112.333	60.2222	0	64.6	18.7	40.5	1.134	0.711	788	14	3.4	6.6	1.601	0.759	830	12.7	2.9	5.9	1.657	0.776	878	18.2	5.2	10.3	1.26	0.714
H67	Healthy	49	F	554	12	-1.14	1.38	2.88	1.61	0.32	89	123	72	144	92	65	76	427.692	184.566	-0.0618114	0.546189	118	80	92.6667	53.7778	0	18.4	5.4	9.4	1.379	0.704	1000	11.4	3.9	6.9	1.095	0.659	998	11.2	2.3	7.5	1.172	0.791	830	11.4	4.4	7.8	0.901	0.614
H68	Healthy	70	M	529	12	1.82	1.25	2.6	1.79	0.43	98	141	71	146	105	64	121	406.513	164.23	0.109018	0.543654	145	79	101	59.3333	0	36.6	8.8	17.6	1.574	0.759	836	17.1	6.2	8	1.366	0.636	854	11.4	3.9	6.4	1.182	0.659	866	16.9	4.4	8.9	1.402	0.738
H69	Healthy	70	F	542	13	-0.58	1.35	2.38	1.68	0.48	92	133	66	104	111	76	104	458.307	122.627	0.439767	-0.491009	127	86	99.6667	57.7778	0	25.9	6.2	12.7	1.554	0.76	727	9.1	3.4	5.7	0.997	0.629	715	11.4	5.4	8.5	0.705	0.523	493	9.3	4.7	6.9	0.674	0.5
S01	Suspect	71	F	508	14	1.15	1.56	2.03	1.02	0.19	86	138	63	126	63	74	88	660.65	251.12	0.417581	-0.487147	134	90	104.667	60.4444	0	29.1	7.5	14.6	1.477	0.741	679	9.9	3.9	6.4	0.929	0.605	685	12.2	4.9	8.4	0.868	0.596	673	10.9	2.9	6.9	1.162	0.738
S02	Suspect	69	F	554	20	-1.18	1.22	2.53	1.31	0.38	87	127	78	138	77	52	90	644.216	209.765	0.411886	-0.426484	161	94	116.333	64.2222	1	32.4	10.1	19.4	1.152	0.688	752	11.9	3.6	7.5	1.105	0.696	601	14.5	6.2	10.1	0.818	0.571	649	9.3	3.6	6.1	0.937	0.611
S03	Suspect	57	F	581	14	-0.25	1.56	2.85	1.62	0.54	104	132	66	158	106	79	148	662.705	200.427	0.107976	0.0678431	146	86	106	61.3333	0	48.5	15.1	28.5	1.17	0.688	794	17	4.7	9	1.364	0.723	848	12.3	3.1	7.7	1.191	0.745	812	10.4	3.7	6.5	1.041	0.65
S04	Suspect	58	F	529	15	1.21	1.12	2.78	1.14	0.17	84	87	83	148	72	56	89	568.04	300.784	0.45708	-0.457688	127	96	106.333	60.8889	0	17.7	5.2	10.1	1.238	0.706	1020	10.6	5.2	8	0.684	0.512	956	13.5	4.9	8	1.074	0.635	1030	14	5.7	9.2	0.898	0.593
S05	Suspect	78	F	480	14	-1.04	1.41	2.21	1.2	0.34	96	140	69	129	99	63	138	539.026	161.737	0.471642	-0.316222	130	79	96	54.6667	0	36.8	6	16.9	1.821	0.838	842	14.3	3.9	6.6	1.57	0.727	758	14	3.6	8.2	1.267	0.741	758	11.9	3.1	6.9	1.274	0.739
S06	Suspect	52	M	533	21	-0.14	1.29	1.86	1.1	0.16	78	110	56	100	85	63	89	638.534	204.086	0.010623	0.453027	129	89	102.333	54.2222	0	39.7	10.4	20.6	1.425	0.739	727	10.4	3.6	6.6	1.021	0.65	848	15	5.2	9	1.098	0.655	812	11.7	4.4	7.8	0.936	0.622
S07	Suspect	60	F	551	14	-1.92	1.8	2.63	1	0.09	98	130	83	134	99	70	118	407.566	233.177	0.265116	0.573458	144	90	108	62.6667	0	44.1	10.9	22.5	1.477	0.753	776	18.4	5.2	11.2	1.185	0.718	691	17.9	6.5	11.4	1.001	0.638	739	14.8	4.4	9.1	1.142	0.702
S08	Suspect	66	F	520	20	0.54	1.01	1.95	1.06	0.22	78	113	52	125	77	58	93	598.434	287.596	0.445205	-0.450176	154	90	111.333	60.8889	0	25.2	7	12.9	1.407	0.722	1120	13.5	4.4	7.7	1.175	0.673	1120	25.2	7	12.9	1.407	0.722	1120	14.8	3.1	8.1	1.446	0.789
S09	Suspect	79	F	510	12	-1.11	1.77	2.61	1.43	0.3	107	142	69	174	106	94	110	637.225	228.164	0.191295	0.644634	143	64	90.3333	52.2222	0	33.1	3.3	12.2	2.438	0.9	824	22	3.9	8.5	2.147	0.824	884	15.6	3.9	8.9	1.319	0.75	812	18.8	3.8	10	1.51	0.8
S10	Suspect	67	F	545	16	-1.01	1.55	1.91	1.08	0.21	71	101	47	98	83	59	78	410.63	182.506	0.238497	0.549673	129	75	93	51.3333	1	36.8	6	15.5	1.993	0.838	727	13	2.6	6.4	1.626	0.8	697	14.5	2.6	8.1	1.478	0.821	649	14.3	3.4	8.1	1.338	0.764
S11	Suspect	62	F	523	17	1.28	1.31	2.02	1.11	0.28	80	101	62	116	90	50	89	588.631	230.239	0.479564	-0.108709	113	63	79.6667	41.7778	0	27.8	5.4	12.4	1.793	0.804	974	9.9	3.9	5.8	1.026	0.605	691	11.2	4.7	7.4	0.877	0.581	709	11.2	4.7	6.8	0.958	0.581
S12	Suspect	72	F	496	15	1.71	1.52	2.24	1.15	0.28	89	135	56	125	76	80	104	511.502	201.681	0.452857	-0.484116	122	73	89.3333	49.5556	0	25.4	4.9	11.7	1.745	0.806	926	11.9	4.2	7.6	1.028	0.652	806	10.4	4.7	7.3	0.785	0.55	721	9.3	2.9	5.5	1.18	0.694
S13	Suspect	75	M	550	13	1.19	1.44	2.09	1.28	0.2	81	116	74	114	68	55	89	659.94	253.277	0.373491	0.0810331	153	84	107	62.6667	0	32.9	6.5	13.9	1.898	0.803	980	15.6	5.4	9.4	1.076	0.65	914	13.2	3.4	7.3	1.357	0.745	986	14.3	3.6	6.5	1.638	0.745
S14	Suspect	78	M	532	11	-1.42	1.35	2.6	1.34	0.39	98	151	67	137	97	76	112	717.559	245.432	0.283282	0.514432	153	100	117.667	71.1111	0	33.7	8.3	17.7	1.432	0.754	685	7	2.6	4.1	1.083	0.63	745	10.4	4.2	7.6	0.818	0.6	619	12.2	5.2	8	0.878	0.574
S15	Suspect	72	F	559	11	-2.81	1.95	2.29	1.19	0.31	85	129	68	128	79	65	79	666.78	207.485	0.411444	0.151891	143	83	103	61.3333	0	24.4	4.7	10.5	1.876	0.809	1080	17.1	4.7	8.6	1.452	0.727	1160	16.9	4.7	8.8	1.379	0.723	1180	16.1	3.9	8.2	1.478	0.758
S16	Suspect	61	F	549	21	1.76	1.36	1.81	0.97	0.17	69	87	45	114	70	54	84	581.906	212.644	0.470537	-0.228353	155	82	106.333	56.8889	0	23.9	5.7	12.3	1.481	0.761	950	18.7	5.2	9	1.502	0.722	950	14.8	5.7	9.1	0.998	0.614	830	21.5	7.3	12.3	1.163	0.663
S17	Suspect	77	M	579	12	-1.67	1.77	2.34	0.99	0.1	91	120	66	82	112	69	146	462.563	181.79	0.364902	0.674715	149	73	98.3333	57.5556	0	22.6	5.2	10.1	1.726	0.77	1050	10.9	3.4	7.2	1.043	0.69	703	11.2	3.4	6.3	1.227	0.698	992	11.9	2.9	6.6	1.385	0.761
S18	Suspect	79	F	505	18	-2.79	2	2.34	1.14	0.26	87	131	83	131	94	50	72	542.631	175.005	0.0392486	-0.211157	175	105	128.333	73.5556	0	38.5	7.5	18	1.725	0.805	583	13	3.2	8	1.209	0.75	589	20.8	6.2	12.9	1.126	0.7	649	16.3	4.9	11.1	1.026	0.698
S19	Suspect	68	M	561	22	0.58	1.28	2.1	1.18	0.28	65	74	52	123	38	39	109	500.073	188.039	0.398923	-0.0790033	135	91	105.667	55.7778	0	31.1	6.2	13.1	1.899	0.8	836	15.3	3.6	8.4	1.392	0.763	1000	14	4.9	9	1.011	0.648	944	14.8	4.7	8.4	1.202	0.684
S20	Suspect	70	F	548	17	-0.52	1.98	2.45	1.15	0.16	86	118	82	95	87	74	81	501.828	225.403	0.291851	0.529073	156	85	108.667	61.1111	1	30.3	5.2	12.2	2.062	0.829	1080	20	7.5	11.8	1.055	0.623	1000	14.1	5.6	9.1	0.941	0.606	968	11.7	6.5	7.9	0.653	0.444
S21	Suspect	54	F	600	19	-1.59	2.06	1.94	1.2	0.36	78	110	56	121	77	58	93	278.172	82.7275	0.239231	0.546231	148	84	105.333	57.5556	0	44.6	14.5	24.3	1.237	0.674	758	10.9	4	7.4	0.926	0.633	601	12.9	4	8.6	1.03	0.69	715	9.6	4.7	6.9	0.706	0.512
S22	Suspect	72	F	586	20	-0.84	1.74	2.13	1.17	0.25	84	120	72	109	89	62	86	517.244	149.981	0.0947469	0.159629	166	96	119.333	66.2222	1	41	11.4	20.6	1.434	0.722	739	13	4.2	7.7	1.15	0.68	745	11.7	5.7	6.9	0.867	0.511	715	10.4	3.4	7	1.007	0.675
S23	Suspect	68	F	528	16	-0.54	1.61	2.19	1.22	0.2	84	128	69	143	68	59	80	368.347	141.6	0.454291	-0.294062	155	95	115	66	0	37.7	11.2	21.3	1.248	0.703	938	10.4	3.4	6.2	1.127	0.675	788	11.2	2.6	6.1	1.404	0.767	992	10.9	3.6	5.8	1.259	0.667
S24	Suspect	69	F	551	15	-0.29	1.65	2.8	1.26	0.22	97	129	60	125	97	82	138	535.382	160.662	0.293032	0.628374	128	79	95.3333	53.5556	0	32.4	9.1	17	1.372	0.72	974	13	5.4	7.7	0.974	0.58	980	10.4	1.8	6.4	1.328	0.825	625	11.9	4.2	7.8	1.001	0.652
S25	Suspect	58	F	620	20	1.09	1.58	2.22	1.38	0.33	80	117	67	122	88	52	75	473.562	238.762	0.41742	-0.474036	121	90	100.333	53.5556	0	33.5	9.9	19.8	1.191	0.705	968	13.7	3.6	8.1	1.249	0.736	908	9.3	2.9	5.4	1.193	0.694	968	10.9	4.9	7.5	0.8	0.548
S26	Suspect	69	F	601	22	0.57	1.34	1.94	1.04	0.24	92	109	70	123	104	75	109	662.03	137.908	-0.1748	-0.391809	138	100	112.667	60.4444	0	30.1	10.6	17.6	1.108	0.647	836	10.1	3.9	7	0.888	0.615	739	13	4.9	8.7	0.929	0.62	703	13.7	2.9	7.9	1.388	0.792
S27	Suspect	60	F	512	17	0.86	1.22	2.81	0.74	0.15	86	126	56	82	116	70	114	571.867	248.603	0.0400691	-0.461438	112	77	88.6667	47.7778	0	28.8	7.1	13.7	1.592	0.755	932	9.3	3.1	6.3	0.995	0.667	679	11	2.6	6.4	1.308	0.762	794	12.6	3.7	7.6	1.173	0.708
S28	Suspect	66	F	551	15	-0.24	1.81	2.85	1.96	0.43	75	118	71	131	68	43	73	553.734	464.085	0.411258	0.0544857	151	99	116.333	67.5556	1	38.1	14.8	23.3	1.003	0.612	992	17.9	5.7	10.9	1.118	0.681	938	12.1	8.2	9.4	0.413	0.323	466	13.2	4.4	8	1.109	0.667
S29	Suspect	73	F	520	15	0.6	1.57	2.67	1.21	0.3	95	143	57	93	123	77	130	441.467	165.171	0.472183	-0.486151	149	72	97.6667	55.1111	0	29.8	2.3	9.5	2.887	0.922	854	14.3	3.4	6.2	1.767	0.764	836	14	3.1	7.5	1.457	0.778	842	13.2	3.9	7	1.343	0.706
S30	Suspect	67	F	537	22	0.36	1.25	2.39	1.23	0.23	92	128	62	137	89	79	100	505.754	185.439	0.423527	-0.379192	130	86	100.667	52.4444	1	30.9	9.1	17.4	1.256	0.706	1040	11.7	3.1	6.9	1.242	0.733	860	10.9	4.4	6.6	0.984	0.595	986	11.2	4.4	7.4	0.914	0.605
S31	Suspect	69	M	544	15	1.28	1.42	1.83	0.76	0.14	106	174	81	169	122	62	96	507.632	148.24	0.0889512	0.0332736	124	82	96	54	0	38.1	10.4	17.8	1.563	0.728	866	14.5	4.2	8	1.294	0.714	745	11.2	3.4	7.6	1.018	0.698	776	9.9	4.2	6.7	0.853	0.579
S32	Suspect	62	M	525	15	-0.71	1.59	2.6	1.13	0.19	81	122	60	106	85	62	91	542.49	310.198	0.430194	-0.262666	145	85	105	60	0	41.8	10.1	21.9	1.446	0.758	1170	16.1	4.7	8.5	1.344	0.71	1070	13.7	4.4	7.6	1.225	0.679	1080	11.2	2.9	7.2	1.158	0.744
S33	Suspect	71	F	521	22	-1.61	2.74	2.57	1.12	0.2	72	62	57	81	84	67	100	558.552	160.379	0.0710456	0.652724	154	99	117.333	63.5556	1	34.8	6.5	15	1.888	0.813	914	13.5	4.9	8.3	1.037	0.635	968	14.5	4.4	8.7	1.164	0.696	902	14.8	5.4	9	1.043	0.632
S34	Suspect	71	M	593	22	0.55	2.16	2.59	1.66	0.38	63	72	52	82	76	49	70	501.671	203.545	0.570858	0.587354	140	85	103.333	54.2222	1	43.5	13	24	1.269	0.701	890	14.6	5.2	9.6	0.972	0.643	721	11.2	3.6	6.7	1.131	0.674	830	11.2	3.9	6.8	1.069	0.651
S35	Suspect	72	M	540	16	0.31	1.81	2.13	0.96	0.17	96	123	78	128	103	72	116	520.389	201.127	0.444453	-0.477451	151	93	112.333	64.2222	0	29.6	8	16	1.344	0.728	914	13.7	3.9	7.1	1.389	0.717	848	14.3	3.4	8.5	1.281	0.764	920	16.1	5.2	8.1	1.353	0.677
S36	Suspect	48	F	544	17	0.31	1.7	3.05	1.25	0.23	88	143	70	101	90	78	73	813.748	230.92	-0.100815	0.564832	139	93	108.333	60.8889	1	37.4	8.6	18.1	1.587	0.771	992	16.1	5.2	9.3	1.172	0.677	986	12.5	4.9	8.1	0.934	0.604	758	13.6	5.4	9.5	0.856	0.6
S37	Suspect	60	F	547	18	-0.18	1.73	2.71	1.28	0.24	92	72	63	180	102	69	121	612.453	207.872	0.45072	-0.459009	153	108	123	70	0	38.5	13.5	23.5	1.062	0.649	818	17.4	5.7	10.5	1.115	0.672	854	14.6	5.2	8.9	1.051	0.643	812	10.9	4.4	7	0.928	0.595
S38	Suspect	66	F	588	20	-0.3	1.64	2.24	1.12	0.33	88	142	75	137	86	56	77	733.388	278.024	0.408628	-0.0663909	133	73	93	48.6667	0	34	7.5	15.4	1.718	0.779	1140	10.1	2.6	5.9	1.267	0.744	926	11.2	3.4	6.7	1.17	0.698	998	10.9	4.2	7.2	0.942	0.619
S39	Suspect	64	F	532	16	-1.32	1.61	2.16	1.3	0.44	80	132	49	113	92	68	72	753.686	264.315	0.458962	-0.443093	145	75	98.3333	54.8889	0	27	3.6	10.2	2.285	0.865	914	15.8	3.6	7.8	1.553	0.77	896	11.9	4.7	6.5	1.117	0.609	830	12.5	4.7	6.4	1.216	0.625
S40	Suspect	72	M	555	18	0.61	1.34	2.51	1.53	0.39	72	98	41	96	73	74	82	503.041	237.199	0.286782	0.511218	136	92	106.667	59.1111	1	26.5	8	13.7	1.349	0.696	968	14.3	4.9	8.8	1.057	0.655	902	9.6	2.6	5.6	1.245	0.73	739	8.3	4.2	5.6	0.735	0.5
S41	Suspect	63	F	544	19	1.3	1.15	1.79	0.77	0.15	101	148	94	145	98	59	112	487.766	200.521	-0.0857992	0.480939	153	88	109.667	60.4444	0	27.5	6.7	14.3	1.45	0.755	739	13.5	3.4	7.9	1.284	0.75	673	17.1	5.7	10.7	1.071	0.667	764	17.4	4.7	9.2	1.377	0.731
S42	Suspect	67	F	564	20	-1.38	2.34	2.2	1.42	0.34	85	95	59	134	107	60	103	805.926	235.199	0.352331	0.378576	155	81	105.667	57.1111	0	18.4	4.9	8.8	1.535	0.732	926	13.2	4.2	7.7	1.183	0.686	932	13.1	7.4	10.1	0.566	0.436	421	16.6	5.4	9.3	1.203	0.672
S43	Suspect	76	F	479	20	-0.75	1.79	1.66	0.8	0.2	63	109	48	78	62	44	73	571.631	232.287	0.343658	-0.180986	171	90	117	64.6667	0	30.1	4.2	12.7	2.036	0.862	517	20.2	4.7	10.2	1.513	0.766	613	17.6	3.2	9.2	1.571	0.821	571	16.8	2.9	8.4	1.652	0.828
S44	Suspect	70	F	576	18	1.44	1.33	2.51	1.33	0.36	93	136	56	142	91	76	111	404.564	207.911	0.235313	0.542211	131	85	100.333	54.8889	0	46.4	10.1	20.9	1.737	0.782	836	11.7	4.4	7	1.043	0.622	818	18.4	7.5	11.4	0.955	0.592	758	19.2	6.7	10.8	1.154	0.649
S45	Suspect	56	M	569	18	-1.93	2.07	2.19	0.95	0.17	79	105	56	131	70	62	88	536.54	130.342	0.241903	0.508141	154	93	113.333	63.5556	0	45.1	15	28.3	1.065	0.667	950	16.1	5.7	10	1.036	0.645	914	13.7	5.7	9	0.89	0.585	1000	13	5.4	9.2	0.814	0.58
S46	Suspect	65	F	533	14	-1.86	1.34	1.94	1.1	0.23	76	115	59	79	67	57	112	520.981	232.011	0.446207	-0.485315	124	89	100.667	57.7778	1	34.5	11.7	20.3	1.124	0.662	1040	11.7	3.6	6.6	1.212	0.689	902	13.2	3.4	8	1.24	0.745	926	10.4	2.9	6.8	1.1	0.725
S47	Suspect	80	F	575	20	-0.58	1.41	2.24	1.11	0.23	94	130	81	151	96	64	83	854.763	182.262	0.453508	-0.434363	177	98	124.333	69.5556	0	39.4	8.3	19.2	1.618	0.789	908	12.5	2.9	5.4	1.767	0.771	836	12.5	2.9	6.6	1.447	0.771	884	15.6	1.8	7.1	1.945	0.883
S48	Suspect	69	M	533	18	1.27	1.52	2.55	1.2	0.2	83	85	64	112	117	62	98	443.272	221.294	0.443575	-0.102229	154	99	117.333	66.2222	1	52.6	14.9	28.2	1.335	0.717	1040	16.3	4.5	9.3	1.262	0.723	854	15.6	4.7	9	1.215	0.7	896	13.1	4.4	8.6	1.011	0.667
S49	Suspect	75	F	561	14	-1.72	2.23	2.91	1.05	0.17	91	133	64	139	83	69	103	501.048	206.714	0.278096	0.279416	147	80	102.333	58.8889	0	49.8	12.3	25.8	1.454	0.753	950	8.6	2.6	5.1	1.171	0.697	896	12.5	5.2	6.7	1.08	0.583	872	9.1	1.8	5.2	1.406	0.8
S50	Suspect	64	M	525	18	0.92	1.42	2.38	1.05	0.19	93	148	67	125	94	63	118	675.284	294.222	0.140434	0.523308	174	92	119.333	67.5556	0	21	4.4	10.7	1.558	0.79	1150	13	4.2	7.2	1.227	0.68	1000	15	4.2	8.5	1.285	0.724	1020	16.9	3.1	8.5	1.625	0.815
S51	Suspect	68	M	606	15	-0.82	1.86	2.81	1.17	0.16	93	123	58	144	109	75	105	521.331	187.638	0.526921	-0.0869199	145	82	103	58.6667	0	44.2	12.1	23.5	1.365	0.727	1110	13.4	3.2	6.5	1.571	0.765	1020	10	2.6	5.8	1.278	0.737	986	11.4	5.2	7.9	0.79	0.545
S52	Suspect	54	F	523	16	-1.34	1.5	2.29	0.93	0.11	86	118	65	121	77	83	79	463.954	156.787	0.5177	-0.192009	112	65	80.6667	43.1111	0	41.2	14	23.9	1.139	0.66	691	10.9	4.7	6.3	0.993	0.571	691	9.9	2.6	6	1.205	0.737	685	8.3	2.9	5.5	0.993	0.656
S53	Suspect	63	F	560	15	-0.66	1.51	2.66	1.17	0.21	101	128	66	146	105	94	110	561.35	199.695	0.0441747	0.317434	162	94	116.667	67.7778	0	24.9	5.2	12.9	1.526	0.792	709	13.2	3.9	8	1.169	0.706	715	14	4.7	9	1.033	0.667	697	15.3	6	10	0.93	0.61
S54	Suspect	86	M	562	13	-0.63	1.65	1.67	0.74	0.16	78	117	63	113	87	55	69	785.091	187.086	0.443034	-0.467079	129	75	93	53.3333	0	29.3	6.2	12.1	1.903	0.788	872	9.9	3.1	4.5	1.501	0.684	908	16.1	4.4	8.7	1.342	0.726	944	15.8	3.6	8.6	1.419	0.77
S55	Suspect	78	F	543	17	-0.33	1.52	2.99	1.46	0.29	101	137	78	145	117	68	116	386.562	155.828	0.542204	0.235587	158	70	99.3333	54.8889	1	44.5	14.2	25.7	1.182	0.682	1200	18.2	4.4	7.9	1.744	0.757	1090	16.9	4.2	8.5	1.492	0.754	1030	16.9	4.2	8.5	1.492	0.754
S56	Suspect	65	F	631	22	-1.1	1.41	2.29	1.37	0.32	99	154	64	149	118	71	109	540.45	232.267	0.431776	-0.458775	155	95	115	62	0	27.2	6	13.2	1.61	0.781	986	21.3	5.7	12.3	1.269	0.732	1020	9.1	2.6	5.4	1.196	0.714	902	13.2	2.9	7.9	1.321	0.784
S57	Suspect	72	F	572	14	-0.11	1.37	2.11	1.11	0.21	83	109	69	113	60	75	94	458.114	223.739	0.457507	-0.283496	143	83	103	59.3333	0	30.6	6.7	14.9	1.599	0.78	992	9.6	3.4	6	1.045	0.649	770	10.4	3.1	5.8	1.255	0.7	860	11.2	3.9	5.8	1.244	0.651
S58	Suspect	70	M	543	16	0.99	1.86	2.06	1.23	0.3	96	132	51	145	111	80	122	531.252	294.731	0.188863	-0.205101	172	84	113.333	64.8889	1	28	5.7	12.3	1.815	0.796	902	17.4	4.2	8.6	1.535	0.761	727	13	1.8	7	1.6	0.86	890	10.1	3.4	6.1	1.11	0.667
S59	Suspect	73	M	590	18	-0.21	1.7	2.03	1.12	0.26	90	131	73	132	108	63	79	692.253	369.552	0.442347	-0.48087	153	91	111.667	62.4444	1	42.5	8.8	20.3	1.663	0.793	908	12.2	3.4	5.2	1.692	0.723	884	14	3.1	6.8	1.598	0.778	764	13.2	2.9	5.2	1.979	0.784
S60	Suspect	60	F	523	13	0.61	1.92	2.79	1.29	0.19	92	117	73	124	93	77	99	499.482	171.44	0.0657773	-0.439401	121	78	92.3333	52.8889	0	23.7	3.9	10.2	1.367	0.717	938	9.3	3.9	6.1	0.893	0.583	914	10.4	4.4	6.9	0.859	0.575	860	10.6	5.2	8.3	0.657	0.512
S61	Suspect	53	F	556	10	0.18	1.24	2.36	1.28	0.35	86	110	58	110	91	71	120	516.254	156.566	0.312955	0.603743	119	75	89.6667	53.1111	0	19.7	6.5	11.3	1.172	0.671	980	14.5	4.2	8.1	1.284	0.714	1000	17.1	6	9.7	1.154	0.652	1080	8.8	4.7	5.9	0.702	0.471
S62	Suspect	80	F	551	17	-1.17	1.72	2.3	0.81	0.08	96	137	70	119	107	76	116	449.256	170.291	0.441576	-0.291763	183	103	129.667	75.1111	1	49.5	3.6	14.2	2.231	0.927	758	16.6	2.3	8.1	1.753	0.859	764	22.3	6.7	11.9	1.312	0.698	745	14.8	3.4	8	1.424	0.772
S63	Suspect	64	F	562	14	0.21	0.91	2.42	1.18	0.19	82	105	73	103	80	62	99	460.741	229.623	0.351802	0.240691	140	82	101.333	58.2222	1	24.6	7	13	1.356	0.716	1210	11.7	4.4	7.4	0.979	0.622	1060	15	4.7	8.6	1.203	0.69	878	14	3.6	8.1	1.28	0.741
S64	Suspect	59	F	538	18	-1.64	1.78	2.02	1.02	0.27	88	111	75	150	101	51	90	552.645	205.792	0.448023	-0.413432	170	85	113.333	63.5556	0	51.9	13.7	26.8	1.42	0.735	974	14.5	5.2	8	1.171	0.643	752	15.8	5.2	9.2	1.155	0.672	896	12.2	4.4	7.1	1.097	0.638
S65	Suspect	73	F	565	22	-0.18	1.73	2.01	1.15	0.16	82	105	54	124	115	61	80	498.655	223.824	0.435595	-0.481707	170	88	115.333	62.2222	0	34.5	7.3	15.2	1.797	0.789	878	14	4.7	7.1	1.31	0.667	860	15	4.4	8	1.335	0.707	920	12.5	2.9	6.6	1.452	0.771
S66	Suspect	78	M	516	16	0.05	1.36	2.09	1.04	0.2	71	114	71	98	67	38	72	556.352	263.974	0.414956	-0.467463	133	73	93	51.3333	1	30.1	4.7	12.5	2.035	0.845	1150	9.6	3.6	5.4	1.109	0.622	878	11.2	4.2	6.6	1.062	0.628	1070	11.2	1.6	6.4	1.496	0.86
S67	Suspect	80	F	557	17	-0.29	1.56	1.81	0.86	0.25	90	127	56	119	86	89	101	563.289	204.817	0.457991	-0.286844	171	91	117.667	67.1111	0	55.5	16.3	30.8	1.273	0.706	992	17.6	3.9	9.2	1.494	0.779	872	10.1	2.9	5.9	1.24	0.718	860	12.2	1.8	6.8	1.53	0.851
S68	Suspect	67	F	513	14	-1.1	2.13	2.09	1.17	0.28	83	113	51	115	103	68	96	588.721	189.329	0.439283	-0.482649	123	85	97.6667	55.7778	0	18.2	5.2	8.9	1.461	0.714	914	14.3	5.2	8.6	1.057	0.636	914	11.9	5.4	8.1	0.802	0.543	890	16.3	7.5	11.1	0.792	0.54
S69	Suspect	73	F	519	12	-1.86	1.65	2.57	1.15	0.2	91	97	57	141	111	80	107	667.269	224.411	0.457266	-0.468315	161	79	106.333	62.8889	0	45.4	9.1	21.8	1.663	0.8	1050	20.5	4.4	10	1.6	0.785	1080	22.8	6.2	12	1.385	0.727	1020	18.7	3.6	9.7	1.547	0.806
S70	Suspect	49	F	540	15	-0.01	1.2	2.03	1.07	0.22	98	130	75	148	79	83	113	550.299	258.635	0.445682	-0.259945	137	88	104.333	59.5556	0	40.8	8.1	16.3	2.012	0.803	914	13.2	4.4	8.1	1.087	0.667	944	14.2	4.6	8.6	1.122	0.679	962	15	5.1	9.5	1.046	0.661
S71	Suspect	70	F	484	18	-1.33	1.56	2.39	1.07	0.25	88	134	68	97	105	68	100	926.6	228.598	0.39337	0.645167	175	80	111.667	62.4444	0	25.4	4.7	13.2	1.567	0.816	830	14.3	2.9	5.3	2.165	0.8	1060	15	5.4	7.7	1.247	0.638	950	16.6	2.9	8.7	1.589	0.828
S72	Suspect	65	M	583	14	1.7	1.41	1.91	1.26	0.29	67	109	44	96	68	51	78	479.808	264.753	0.0893618	0.531699	118	77	90.6667	51.1111	0	32.7	6	12.9	2.064	0.817	992	13.2	4.9	8	1.032	0.627	752	13.4	7	10.5	0.604	0.476	379	16.9	3.1	8.5	1.625	0.815
G01	POAG	76	F	515	12	-10.43	12.05	2.35	1.05	0.17	74	95	72	45	95	67	79	490.243	206.247	-0.00679544	-0.444858	158	93	114.667	68.4444	1	29.3	6.5	13.7	1.667	0.779	992	10.4	4.9	4.8	1.134	0.525	902	11.2	2.9	5.6	1.476	0.744	1000	13.2	4.2	7.6	1.195	0.686
G02	POAG	66	F	565	16	-4.64	3.57	2.26	1.32	0.41	95	70	65	144	85	105	125	607.98	152.707	0.17537	-0.0717275	183	99	127	74	1	26.5	4.2	8.3	2.687	0.842	818	13.5	3.6	7.5	1.309	0.731	812	17.1	4.9	10	1.226	0.712	818	18.2	4.7	10.1	1.337	0.743
G03	POAG	68	M	536	18	-28.18	7.6	1.71	0.58	0.1	41	73	32	50	48	24	44	746.002	213.583	0.0843271	0.649527	191	106	134.333	77.5556	1	33.5	8.3	17.4	1.442	0.752	926	11.4	4.2	6.7	1.083	0.636	788	11.9	2.3	7	1.376	0.804	812	9.6	3.4	6.1	1.027	0.649
G04	POAG	76	M	480	12	-1.03	1.76	2.67	0.15	0.01	78	112	60	129	94	56	61	656.079	209.587	0.359352	-0.46712	167	85	112.333	66.8889	0	37.6	7	18.8	1.624	0.814	1050	15.3	4.4	8.3	1.309	0.712	896	16.9	3.6	8	1.656	0.785	974	22.3	5.7	12.2	1.362	0.744
G05	POAG	70	F	553	14	-5.88	8.7	1.64	1.01	0.38	78	127	70	42	109	61	87	625.18	243.865	0.200311	0.53646	137	90	105.667	61.1111	0	56.7	15.6	31.7	1.299	0.726	1170	18	5.5	10.5	1.182	0.692	1110	24.6	8.3	15.1	1.076	0.662	1100	16.3	3.1	9.4	1.399	0.809
G06	POAG	49	M	522	21	-2.18	4.36	2.11	1.18	0.17	58	79	54	105	62	36	40	642.224	173.855	0.46052	-0.431606	130	88	102	54	0	31.1	7	15.4	1.565	0.775	1110	15.8	6.5	8.5	1.098	0.59	1080	9.3	4.2	5.9	0.877	0.556	1140	12.5	4.4	8.2	0.975	0.646
G07	POAG	70	F	475	22	-11.35	12.83	1.53	0.39	0.04	53	44	30	102	59	48	60	538.351	236.27	0.0581742	-0.102743	114	85	94.6667	48.4444	0	21.7	6.9	12.5	1.176	0.679	992	12.9	5.8	8.9	0.805	0.551	962	12.5	2.9	6.5	1.489	0.771	890	12.4	4.2	7.9	1.034	0.66
G08	POAG	65	F	545	15	0	1.36	1.6	0.47	0.07	77	108	60	115	88	58	71	618.53	367.704	0.294331	0.617445	136	84	101.333	57.5556	1	34.5	8	17.1	1.544	0.767	1100	9.1	1.6	5.5	1.359	0.829	872	13.5	6.2	8.4	0.862	0.538	739	10.6	3.6	6.4	1.089	0.659
G09	POAG	70	F	501	18	-3.01	2.09	2.12	0.94	0.14	61	88	50	64	70	49	64	522.399	305.122	0.44156	-0.367231	164	83	110	61.3333	0	24.1	5.2	12	1.575	0.785	980	15	2.6	6.5	1.902	0.828	926	22.6	3.9	10.7	1.749	0.828	1020	23.1	6.2	12	1.407	0.73
G10	POAG	71	F	580	14	-7.48	9.17	2.1	0.61	0.09	77	79	86	74	82	66	73	539.972	205.188	0.463139	-0.430306	152	89	110	64	0	52.9	16.1	30.5	1.204	0.695	992	7	2.5	4.5	0.987	0.639	709	10	5.8	6	0.702	0.422	956	8.9	4.2	5.8	0.811	0.525
G11	POAG	69	M	565	14	-1.5	2.06	2.1	0.91	0.21	69	95	51	113	90	47	60	876.26	182.737	0.451773	-0.415889	144	99	114	66.6667	0	45.1	15.8	27.3	1.074	0.649	776	12.5	5.2	8.2	0.886	0.583	770	10.4	4.7	7.1	0.808	0.55	739	12.5	3.9	7.3	1.18	0.688
G12	POAG	59	F	551	15	-2.35	5.26	2.14	1.35	0.34	69	62	29	70	85	84	114	526.613	277.175	0.119901	0.131159	123	75	91	50.6667	0	20.5	4.7	9.4	1.682	0.772	1330	15.6	2.9	8.2	1.543	0.817	1270	18.2	5.2	9.8	1.33	0.714	1320	13.7	5.7	8.3	0.974	0.585
G13	POAG	72	M	525	14	-11.73	13.21	1.95	0.54	0.1	63	68	42	49	96	67	70	746.809	213.045	0.460863	-0.469053	135	92	106.333	61.5556	0	23.5	7.6	13.6	1.17	0.676	938	14.5	5.9	9.4	0.924	0.595	896	15.2	4.2	10	1.104	0.727	800	15.7	10.2	11.9	0.465	0.352
G14	POAG	71	F	557	20	-14.69	7.88	2.03	1.09	0.2	57	66	38	59	62	56	75	488.476	207.176	0.453495	-0.207916	130	84	99.3333	52.8889	0	29.8	5.2	13.8	1.79	0.826	968	13.5	3.4	6.5	1.552	0.75	727	12.1	2.9	5.9	1.494	0.748	845	12.4	3.9	7.2	1.022	0.647
G15	POAG	73	F	555	16	-22.67	13.07	1.79	0.76	0.15	58	65	59	45	76	63	45	1003.2	462.256	0.330811	0.585154	134	82	99.3333	55.5556	0	29.3	6.2	15.1	1.528	0.788	866	15.8	5.2	9.3	1.144	0.672	752	17.4	5.4	9.8	1.212	0.687	866	13.5	2.6	7.4	1.474	0.808
G16	POAG	62	M	536	14	-9.51	7.61	2.31	0.57	0.1	46	56	32	46	53	45	61	679.639	378.408	0.146296	-0.267099	133	93	106.333	61.5556	0	26.7	5.5	12.6	1.693	0.796	703	12.2	2.6	6.8	1.419	0.787	673	9.1	2.6	4.9	1.328	0.714	601	14	5.2	8.7	1.019	0.63
G17	POAG	73	M	556	15	-4.85	3.48	1.53	0.93	0.17	67	105	55	92	66	48	71	492.855	346.374	0.160407	0.565032	118	68	84.6667	46.4444	0	15.6	2.7	6.9	1.853	0.825	703	19.7	6.5	12.3	1.076	0.671	667	12.7	2.9	7.3	1.354	0.776	691	12.7	3.6	7.5	1.217	0.714
G18	POAG	65	F	580	19	-6.41	9.8	2.31	2.21	0.71	67	70	52	121	57	48	90	352.104	146.863	0.162575	0.346912	147	74	98.3333	52.8889	1	20.5	4.7	9.4	1.68	0.772	998	10.9	2.9	5.8	1.381	0.738	896	13	3.6	7.2	1.3	0.72	920	13.2	4.9	9.1	0.915	0.627
G19	POAG	69	F	574	15	-16.32	14.97	2.08	0.85	0.17	56	31	39	86	58	58	80	540.483	229.824	0.439049	-0.0109024	117	65	82.3333	44.8889	0	34	9.3	20.5	1.204	0.725	848	10.6	2.9	6.5	1.191	0.732	914	12.2	4.4	7.2	1.076	0.638	812	13	4.7	8.4	0.994	0.64
G20	POAG	78	M	542	15	-5.08	4.21	1.84	1.01	0.16	81	102	51	93	120	67	101	508.555	316.008	0.293115	0.147093	126	66	86	47.3333	0	41.8	7.8	17.4	1.949	0.814	764	13.2	3.1	7.2	1.273	0.765	721	17.6	4.2	10	1.351	0.765	691	17.1	5.2	9.4	1.236	0.697
G21	POAG	53	M	503	16	-7.93	11.42	1.68	0.67	0.11	56	85	48	32	76	46	70	693.486	241.867	0.427389	-0.345135	104	72	82.6667	44.4444	0	28.6	6.8	12.4	1.763	0.764	685	9.4	3.6	5.3	1.075	0.611	553	14.8	2.9	8	1.495	0.807	661	8.3	3.4	5	0.995	0.594
G22	POAG	75	M	545	16	-23.48	8.5	2.64	0.44	0.05	43	62	42	47	46	32	41	559.478	257.191	0.38394	-0.407037	154	82	106	60	0	39.4	10.1	20.1	1.456	0.743	848	8.8	1.6	4.4	1.651	0.824	830	13.2	3.9	6.8	1.371	0.706	782	15	3.6	7.7	1.483	0.759
G23	POAG	76	M	615	16	1.4	1.27	2.35	0.89	0.13	80	124	73	106	76	47	91	446.481	258.859	0.436286	-0.487252	138	91	106.667	60.4444	1	34.5	9.9	17.5	1.406	0.714	806	9.9	3.9	6.3	0.947	0.605	745	12.2	4.2	7.3	1.097	0.66	764	11.2	4.4	7.9	0.85	0.605
G24	POAG	78	F	561	17	-4.31	6.92	2.19	1.03	0.21	70	92	57	102	79	48	74	480.936	208.411	0.456392	-0.30282	155	87	109.667	61.7778	1	33.5	4.7	10.3	2.788	0.86	782	12.2	2.9	6.5	1.441	0.766	794	17.1	4.4	7.7	1.648	0.742	908	15.6	3.4	7	1.735	0.783
G25	POAG	58	M	523	17	-16.51	11.41	1.82	0.73	0.13	47	69	31	46	53	45	55	525.255	270.223	0.442714	-0.493163	132	83	99.3333	54.8889	0	18.2	7.9	12.7	0.804	0.563	932	7.8	3.1	5.4	0.87	0.6	824	13	4.3	7.2	1.22	0.674	866	10.5	2.8	6.8	1.129	0.73
G26	POAG	65	M	473	18	-4.83	8.79	2.36	0.87	0.17	50	69	31	43	70	55	48	822.264	313.53	0.457586	-0.263932	166	100	122	69.3333	0	30.3	6.5	15.2	1.569	0.786	836	15.3	3.4	8.2	1.45	0.78	836	11.2	4.4	6.6	1.029	0.605	758	10.9	3.6	6.5	1.12	0.667
G27	POAG	79	F	532	21	-8.69	10.55	1.97	0.96	0.2	58	39	59	120	51	43	52	415.698	294.472	0.449208	-0.431907	145	90	108.333	58.2222	1	19.8	3.7	9.8	1.657	0.816	703	14.9	3.7	9.1	1.231	0.754	691	12.3	4.4	7.2	1.09	0.638	697	13.3	2.9	6.7	1.548	0.784
G28	POAG	71	F	541	15	-11.52	12.39	2.06	1.11	0.21	62	53	42	100	64	56	79	429.003	248.523	0.527327	0.566036	136	95	108.667	62.4444	0	28.3	8.6	17.5	1.129	0.697	836	13.5	5.2	8.8	0.945	0.615	866	11.9	3.9	7.7	1.042	0.674	691	9.3	2.9	6.3	1.023	0.694
G29	POAG	69	F	542	16	-0.99	1.64	2.31	0.94	0.18	69	90	54	92	87	49	77	855.717	255.935	0.360242	0.620949	130	83	98.6667	55.1111	0	34.2	10.4	19.1	1.25	0.697	1030	11.7	4.4	7	1.043	0.622	1020	12.7	3.9	8	1.107	0.694	721	11.7	4.2	6.7	1.117	0.644
G30	POAG	61	F	511	18	-18.11	10.69	2.28	0.94	0.19	93	104	42	132	116	98	110	633.475	180.93	0.200043	0.584479	140	80	100	54.6667	0	31.4	6.7	13.8	1.787	0.785	962	16.3	6.7	10.2	0.944	0.587	914	10.4	5.4	6.7	0.736	0.475	776	14.2	8.3	9.8	0.601	0.415
G31	POAG	59	M	560	22	-5.08	6.81	2.3	0.67	0.09	46	61	32	39	59	50	50	665.899	239.711	0.504638	0.108028	157	111	126.333	69.5556	0	30.6	8.3	15.5	1.439	0.729	1170	12.7	3.4	6	1.559	0.735	1110	11.7	3.6	6.8	1.187	0.689	944	10.6	4.7	7.7	0.774	0.561
G32	POAG	75	F	512	16	-2.98	1.72	2.21	0.58	0.07	68	94	60	82	71	54	68	360.226	353.902	0.382754	-0.215429	150	84	106	60	0	21.5	5.4	10.1	1.591	0.747	770	15.8	4.7	8	1.401	0.705	926	13	3.9	6.7	1.351	0.7	914	12.2	4.2	7.3	1.094	0.66
G33	POAG	77	F	535	18	-10.32	6	2.33	1.41	0.23	51	54	49	41	49	53	62	623.552	371.212	0.43876	-0.451987	144	84	104	57.3333	0	53.6	12.1	23.5	1.765	0.774	836	13.1	3.5	7.4	1.309	0.737	848	14.9	4.5	8.7	1.195	0.698	866	14.2	4.8	8.9	1.049	0.659
G34	POAG	80	F	579	11	-5.12	2.95	3.08	0.89	0.12	83	106	70	105	81	73	84	518.698	245.37	0.427753	-0.487865	154	82	106	63.3333	0	29.1	7.3	15.9	1.372	0.75	854	13	3.6	7.1	1.309	0.72	836	13.8	6	8	0.969	0.566	830	16.4	6	9.3	1.115	0.635
G35	POAG	72	F	488	11	-7.26	12.02	2.15	0.96	0.24	60	97	53	55	59	50	61	632.394	302.66	0.47759	0.0800865	150	89	109.333	65.5556	0	32.4	5.7	14.7	1.822	0.824	1050	9.9	3.1	5.8	1.159	0.684	1020	15.6	4.4	8.9	1.259	0.717	956	15.6	4.4	8.5	1.306	0.717
G36	POAG	42	M	585	11	-10.3	10.88	2.01	1.15	0.2	60	59	50	60	78	53	76	489.526	218.846	0.237583	0.636835	168	115	132.667	81.1111	0	35.5	10.4	18.2	1.384	0.708	745	10.6	3.6	6.4	1.098	0.659	721	10.1	3.4	7.2	0.941	0.667	553	11.2	2.3	7.1	1.237	0.791
G37	POAG	76	F	543	18	-1.51	2.43	2.6	0.9	0.17	71	65	57	102	66	71	81	720.357	338.852	0.436843	-0.479952	159	85	109.667	61.1111	0	44.3	5.4	21.7	1.795	0.878	697	11.4	2.9	6.2	1.372	0.744	752	15.4	3.7	8	1.458	0.759	709	15.9	4.5	8.5	1.345	0.717
G38	POAG	71	F	509	14	-2.88	5.82	2.13	1.27	0.29	73	132	60	39	82	60	93	338.242	164.086	0.545816	-0.310164	130	74	92.6667	52.4444	1	35.5	5.4	16.7	1.805	0.847	1130	12.2	3.4	6.2	1.429	0.723	1070	9.9	4.2	5.6	1.013	0.579	974	13.5	4.2	7.7	1.221	0.692
G39	POAG	65	F	551	19	-5.53	3.74	2.01	0.83	0.15	68	100	49	69	74	66	66	650.653	198.168	0.514603	0.566418	135	94	107.667	59.1111	0	24.4	6.5	13.4	1.332	0.734	962	11.9	5.1	7.9	0.859	0.571	541	12.5	5.9	9.2	0.706	0.523	613	14.7	6.2	10.3	0.82	0.577
G40	POAG	57	M	562	20	-5.79	8.51	1.66	0.88	0.09	55	49	69	42	56	47	57	733.226	168.528	0.452697	-0.101929	139	92	107.667	58.4444	0	30.6	7	14.5	1.624	0.771	1020	9.9	4.7	6.5	0.801	0.526	962	9.3	4.2	6.4	0.807	0.556	926	12.5	5.7	8.3	0.811	0.542
G41	POAG	61	M	541	14	-25.63	7.94	2.55	0.93	0.21	43	55	33	47	56	39	45	1053.34	237.85	0.25662	0.0790294	133	88	103	59.3333	0	29.6	6.7	10.9	2.085	0.772	836	11.7	4.2	6.6	1.138	0.644	890	9.9	3.9	5.9	1.007	0.605	866	9.1	4.9	6	0.697	0.457
G42	POAG	66	F	576	16	-7.74	7.85	1.88	0.62	0.07	68	118	57	65	72	63	46	702.993	286.149	0.43343	-0.475328	141	76	97.6667	54.4444	0	24.6	5.7	12.8	1.48	0.768	824	12.2	4.7	7.8	0.965	0.617	830	11.4	3.6	7.4	1.055	0.682	764	12.5	3.9	7.2	1.186	0.688
G43	POAG	74	F	521	15	-15.48	8.75	1.83	0.98	0.29	79	127	43	46	82	76	141	643.069	152.055	0.101245	0.215289	174	109	130.667	77.1111	0	29.3	6	13.7	1.703	0.796	1700	15	5.4	8.2	1.166	0.638	1050	16.9	7	10.7	0.925	0.585	1030	13.2	5.2	8.4	0.957	0.608
G44	POAG	69	F	590	12	-6.03	2.43	2.2	0.9	0.15	63	79	36	78	77	63	72	503.53	337.345	0.290014	0.520727	159	89	112.333	66.8889	1	25.4	6.7	13.2	1.419	0.735	914	14.5	3.6	7.8	1.393	0.75	830	14.8	5.4	9	1.039	0.632	938	16.6	4.9	8.7	1.349	0.703
G45	POAG	67	F	525	24	-6.06	6.24	2.27	0.65	0.07	51	61	32	43	50	52	87	519.97	183.545	0.385901	-0.272554	137	92	107	55.3333	0	19.6	6.6	11.6	1.119	0.662	806	9.6	2.3	4.3	1.682	0.757	794	11.9	3.4	6.7	1.256	0.711	715	11.9	3.6	7.5	1.105	0.696
G46	POAG	66	F	523	16	-3.36	2.46	2.71	1.11	0.16	76	100	51	121	82	54	92	397.106	255.322	0.269464	0.605548	161	90	113.667	65.1111	0	30.1	8.3	16.9	1.291	0.724	992	10.9	4.7	6.4	0.972	0.571	788	11.7	5.4	7.2	0.865	0.533	703	11.4	3.1	7.5	1.112	0.727
G47	POAG	59	M	544	14	-0.11	1.94	2.07	0.83	0.12	69	96	49	92	61	61	79	483.487	220.446	0.268511	0.330971	159	102	121	71.3333	0	42.8	10.9	21.5	1.485	0.745	1260	9.6	3.6	6	0.992	0.628	1030	10.2	2.7	5.6	1.36	0.739	1240	15.3	3.1	8.3	1.47	0.796
G48	POAG	66	F	552	18	-9	10.31	2.31	0.43	0.05	84	46	64	87	94	108	102	1025.43	103.717	0.108283	0.376773	140	85	103.333	56.8889	0	19.5	3.4	9.4	1.704	0.827	1030	13	4.2	7.6	1.167	0.68	1050	15.3	5.4	9.6	1.031	0.644	998	17.4	3.9	9.3	1.452	0.776
G49	POAG	76	F	540	13	-7.31	2.93	2.2	0.63	0.07	53	58	61	59	48	46	44	539.347	229.871	0.436102	-0.245739	121	70	87	49.3333	0	28.2	4.7	11.5	2.051	0.834	1130	14.4	3.3	6.9	1.614	0.77	1070	8.9	2.7	5.5	1.135	0.696	998	9.3	3.1	4.3	1.439	0.667
G50	POAG	75	M	536	26	-7.73	6.29	1.8	0.76	0.11	62	71	41	90	73	50	78	557.166	258.9	0.453067	-0.475721	142	115	124	65.3333	0	24.1	10.2	15.5	0.901	0.578	806	8	3.4	5.1	0.912	0.581	553	6.6	2.2	4.2	1.048	0.667	583	7.2	2.2	4.2	1.175	0.691
G51	POAG	69	F	546	14	-1.02	1.35	2.76	0.86	0.13	65	91	61	93	52	54	57	494.071	198.186	0.0937963	0.273256	145	86	105.667	61.1111	0	54.6	8	20.4	2.285	0.854	661	10.9	3.4	6.2	1.199	0.686	595	22.7	5.9	12.1	1.39	0.74	661	11.8	3.1	6.1	1.438	0.737
G52	POAG	53	F	520	14	-1.69	4.01	2.12	0.95	0.21	74	89	59	103	78	51	102	628.449	186.569	0.293252	0.542598	156	84	108	62.6667	0	26.2	6.2	13	1.531	0.762	800	12.5	4.4	8.3	0.969	0.646	697	11.7	3.1	7.8	1.099	0.733	655	13	2.9	7.8	1.298	0.78
G53	POAG	72	F	608	23	-6.55	3.17	1.79	1.03	0.21	53	73	47	67	58	43	47	556.14	241.282	0.476691	-0.224092	180	117	138	76.6667	1	22.9	4.3	10.4	1.792	0.814	715	14.4	4.5	8.4	1.177	0.685	625	14.9	3.2	8	1.47	0.786	715	12.2	5.1	7.8	0.921	0.587
G54	POAG	71	M	549	17	-17.39	13.38	1.76	1.18	0.11	55	57	65	76	45	38	55	547.489	236.255	0.491468	-0.205205	157	109	125	72	0	26.7	6.7	13.7	1.457	0.748	998	14	4.4	8.3	1.156	0.685	992	9.6	4.2	6.4	0.851	0.568	884	15.7	6	8.9	1.088	0.617
G55	POAG	65	F	507	17	-5.49	5.52	1.86	0.69	0.12	50	87	40	40	58	47	41	480.067	214.644	0.455296	-0.402191	109	79	89	48	0	26.9	5.4	11.5	1.875	0.8	1110	10.5	2.8	7.2	1.061	0.73	589	12.5	4.2	7.5	1.098	0.659	974	11	3.7	7.1	1.04	0.667
G56	POAG	62	F	558	17	-9.57	4.34	2.46	0.82	0.14	64	92	44	74	65	62	73	589.186	209.129	0.309715	0.587266	117	79	91.6667	49.7778	1	24.7	6.2	12.8	1.443	0.75	926	18.3	7.5	9.6	1.017	0.588	998	15.3	5.1	9.1	1.118	0.667	920	12.6	3.8	7.7	1.155	0.702
G57	POAG	63	M	550	24	-26.55	7.77	1.62	0.56	0.12	54	56	26	26	45	53	72	468.47	316.689	0.579374	0.510757	116	75	88.6667	43.1111	0	22.6	7.5	12	1.25	0.667	727	8.6	2.9	5.1	1.115	0.667	709	12.7	3.6	8.2	1.107	0.714	715	11.9	4.2	7	1.109	0.652
G58	POAG	64	F	550	17	-11.64	11.64	2.44	0.92	0.14	76	50	63	92	96	62	125	542.301	226.502	0.451496	-0.445903	150	86	107.333	60.2222	0	29.4	8.1	15.1	1.408	0.726	932	17.2	2.6	7.5	1.952	0.848	890	15.1	4.9	8.8	1.15	0.672	1040	19.4	3.2	7.7	2.097	0.836
G59	POAG	80	F	452	11	-2.69	3.49	1.89	0.92	0.22	74	105	78	57	69	71	64	493.166	195.175	0.440872	-0.477585	144	85	104.667	62.4444	0	38.9	9.3	18.1	1.637	0.76	950	13.5	4.7	7.7	1.14	0.654	944	9.9	3.6	6.1	1.017	0.632	920	11.2	3.6	7.2	1.045	0.674
G60	POAG	61	F	501	15	-1.01	1.4	2.09	0.73	0.14	60	82	33	81	72	47	87	654.734	148.157	0.373873	0.31419	158	105	122.667	71.7778	0	18.7	4.7	9	1.563	0.75	878	9.9	3.9	6.2	0.96	0.605	824	16.6	5.4	9.6	1.159	0.672	818	11.9	3.1	6.9	1.269	0.739
G61	POAG	43	F	526	18	-4.48	5.17	1.87	1.11	0.24	67	123	43	61	99	52	63	749.515	306.412	-0.0879028	0.522017	122	91	101.333	55.5556	0	27	8.6	15.3	1.2	0.683	715	17.6	5.2	9.7	1.282	0.706	691	13	5.2	9.2	0.849	0.6	643	13.5	6.5	9.8	0.715	0.519
G62	POAG	71	F	511	16	-4.07	1.73	2.18	1.03	0.17	82	90	52	66	86	107	98	296.483	138.771	0.42556	-0.491714	215	117	149.667	89.1111	0	28.4	5.8	17.2	1.308	0.794	541	16.3	3.9	8.8	1.42	0.762	866	13.7	4.4	8.6	1.081	0.679	854	11.7	5.4	8.1	0.771	0.533
G63	POAG	70	M	604	11	-30.36	5.11	2.59	0.14	0.01	41	71	70	61	34	38	30	1046.72	343.036	0.432775	-0.472083	132	94	106.667	63.7778	0	34.5	12.5	19.7	1.121	0.639	776	6.5	1.6	5.2	0.951	0.76	583	8.3	3.6	5.9	0.794	0.563	830	8	2.9	5.6	0.932	0.645
G64	POAG	54	M	562	14	-26.76	9.88	2.43	0.76	0.1	44	49	37	61	56	36	44	339.115	134.573	0.278825	0.572583	123	78	93	52.6667	1	24.1	4.4	11.5	1.716	0.817	794	10.6	2.9	5.9	1.33	0.732	643	8.6	3.6	5.6	0.881	0.576	739	13.5	4.7	8.4	1.055	0.654
G65	POAG	70	M	562	16	-24.24	9.22	1.83	0.71	0.15	50	64	40	50	49	47	60	706.659	233.362	0.423176	-0.399995	179	100	126.333	73.5556	0	34.9	10	20.3	1.224	0.714	776	14.8	2.9	6.5	1.837	0.804	782	12.2	3.9	7.3	1.13	0.681	764	12.2	3.1	7.1	1.273	0.745
G66	POAG	78	M	527	13	-1.07	1.86	2.16	0.95	0.17	74	65	48	128	89	61	90	517.248	202.817	0.522831	-0.130288	132	81	98	56.6667	0	32.7	10.6	19.3	1.14	0.675	932	13	3.6	5.9	1.426	0.72	932	13.5	4.9	7.4	1.155	0.635	950	11.7	3.1	6.6	1.296	0.733
G67	POAG	68	F	535	16	-1.24	2.56	2.5	1.37	0.23	73	121	65	128	49	37	84	724.327	225.59	0.482878	0.129731	156	103	120.667	69.7778	1	45.9	12.5	24.1	1.388	0.729	962	12.7	3.9	7.2	1.218	0.694	914	11.7	2.3	7.2	1.291	0.8	776	10.4	3.6	7.1	0.95	0.65
G68	POAG	76	M	584	13	-9.9	13.26	1.74	0.63	0.07	51	84	37	34	60	55	46	323.004	137.883	0.0391344	-0.396356	172	86	114.667	67.7778	0	22.5	2.9	7.6	2.567	0.872	1100	14.3	3.6	7.5	1.424	0.745	818	22.6	4.2	11.3	1.629	0.814	1110	21.8	3.7	10.4	1.738	0.831
G69	POAG	73	M	629	18	-7.35	9.6	1.73	0.78	0.12	65	69	64	71	64	54	76	1032.76	229.941	0.426894	-0.190846	141	105	117	66	0	33.7	7.5	17.1	1.531	0.77	950	10.4	4.9	6.9	0.79	0.525	938	7.5	2.6	5.3	0.936	0.655	752	9.6	4.2	6.8	0.8	0.568
G70	POAG	54	M	540	22	-2.52	1.59	2.11	0.68	0.08	70	113	50	74	80	53	89	612.127	261.926	0.409613	-0.161328	120	87	98	50.6667	0	27	10.4	15.5	1.069	0.615	890	6.7	2.7	3.1	1.275	0.6	848	9.6	3.9	6.5	0.88	0.595	800	10.9	2.3	6	1.43	0.786
[truncated: 1 more columns]
